# Supplementary material for: Effectiveness of Extracorporeal Shockwave Therapy on Controlling Spasticity in Cerebral Palsy Patients: A Meta-Analysis of Timing of Outcome Measurement
Source: Children (Basel). 2023 Feb 9;10(2):332. doi: 10.3390/children10020332 (PMC9954893; doi:10.3390/children10020332)
Supplement: Supplementary file 1 [file children-10-00332-s001.zip]

Archive with 1 entries (1 files):
- children-2112685-supplementary.pdf
